# Supplementary material for: ETS1 Suppresses Tumorigenesis of Human Breast Cancer via Trans-Activation of Canonical Tumor Suppressor Genes
Source: Front Oncol. 2020 May 14;10:642. doi: 10.3389/fonc.2020.00642 (PMC7239993; doi:10.3389/fonc.2020.00642)
Supplement: Supplementary file 1 [file Table_1.XLSX]

## Sheet: Table S1. qRT-PCR primer
		Sequence(5'-3')
HPRT	F	CTGAAGAGCTATTGTAATGACCAG
	R	TCTTTGGATTATACTGCCTGAC
ADAMTS9	F	CCGAGGCAAGTGAAATTATTAGAG
	R	GAGGAGGTAGAGGAGGAAGAG
NOTCH1	F	GTGTCTTCCAGATCCTGATCC
	R	TGTCTCCTCCCTGTTGTTCTG
TXNIP	F	CTGTGAAGGTGATGAGATTTCC
	R	TATGATTGCCTCTGACTGATGAC
STAT5A	F	GCTTTAGTGACTCAGAAATCGG
	R	GCATTCACAAACTCAGGGAC

## Sheet: Table S2. ChIP primer
		Sequence(5'-3')
ADAMTS9_ChIP	F	TGTGGCCCAGGATACAAACTG
	R	GACCTCAGCGACTCCTAAAGTC
NOTCH1_ChIP	F	GCCTGGGACTACTTCTCGT
	R	ACCTCGACTCTGAGCCT
TXNIP_ChIP	F	AGCGATCTCACTGATTGGTC
	R	TAGTTTCAAGCAGGAGGCGG
STAT5A_ChIP	F	CTTTGTGGTGGGAAATCACCC
	R	GGGAAGAGGTGACTGTAGTCG
