# Supplementary material for: ETS1 Suppresses Tumorigenesis of Human Breast Cancer via Trans-Activation of Canonical Tumor Suppressor Genes
Source: Front Oncol. 2020 May 14;10:642. doi: 10.3389/fonc.2020.00642 (PMC7239993; doi:10.3389/fonc.2020.00642)
Supplement: Supplementary file 3 [file Table_3.XLSX]

## Sheet: BRCA_Normal
	PROBE	TCGA-A7-A0CE-11A-21D-A10Q-05	TCGA-BH-A0BV-11A-31D-A10Q-05	TCGA-BH-A0DZ-11A-22D-A10Q-05	TCGA-A7-A0DC-11A-41D-A10Q-05	TCGA-BH-A0AY-11A-23D-A10Q-05	TCGA-A7-A0CH-11A-32D-A10Q-05	TCGA-A7-A0DB-11A-33D-A093-05	TCGA-BH-A0BC-11A-22D-A093-05	TCGA-BH-A0DK-11A-13D-A10Q-05	TCGA-A7-A0D9-11A-53D-A10Q-05	TCGA-BH-A0H7-11A-13D-A10Q-05	TCGA-BH-A0BA-11A-22D-A10Q-05	TCGA-BH-A0B3-11B-21D-A10Q-05	TCGA-BH-A0BJ-11A-23D-A10Q-05	TCGA-BH-A0DP-11A-12D-A10Q-05	TCGA-BH-A0E0-11A-13D-A10Q-05	TCGA-BH-A0E1-11A-13D-A10Q-05	TCGA-BH-A0HK-11A-11D-A10Q-05	TCGA-BH-A0C0-11A-21D-A10Q-05	TCGA-BH-A0B8-11A-41D-A093-05	TCGA-BH-A0BM-11A-12D-A093-05	TCGA-BH-A0DQ-11A-12D-A10Q-05	TCGA-BH-A0DH-11A-31D-A10Q-05	TCGA-BH-A0B2-11A-11D-A10N-05	TCGA-BH-A1EO-11A-31D-A138-05	TCGA-BH-A1EV-11A-24D-A138-05	TCGA-BH-A1F0-11B-23D-A138-05	TCGA-BH-A1EW-11B-33D-A138-05	TCGA-BH-A1ET-11B-23D-A138-05	TCGA-E2-A15I-11A-32D-A138-05	TCGA-BH-A1EU-11A-23D-A138-05	TCGA-BH-A0BT-11A-21D-A12R-05	TCGA-E2-A1BC-11A-32D-A12R-05	TCGA-BH-A0HA-11A-31D-A12R-05	TCGA-A7-A13E-11A-61D-A12R-05	TCGA-BH-A0AZ-11A-22D-A12R-05	TCGA-A7-A13F-11A-42D-A12R-05	TCGA-BH-A0DV-11A-22D-A12R-05	TCGA-BH-A0C3-11A-23D-A12R-05	TCGA-E2-A15K-11A-13D-A12R-05	TCGA-BH-A0DG-11A-43D-A12R-05	TCGA-BH-A0BS-11A-11D-A12R-05	TCGA-BH-A0AU-11A-11D-A12R-05	TCGA-BH-A0BZ-11A-61D-A12R-05	TCGA-BH-A1F8-11B-21D-A13T-05	TCGA-BH-A1FJ-11B-42D-A13T-05	TCGA-BH-A1FN-11A-34D-A13T-05	TCGA-A7-A13G-11A-51D-A13T-05
Ets1 expression		11.0167	11.1901	10.5487	11.9318	12.2148	11.5555	12.1653	11.5371	11.0401	12.576	10.7163	11.9856	11.6923	11.2542	11.4594	10.5386	11.2521	11.7477	11.1415	12.5209	11.624	11.1788	11.584	11.6336	12.4582	11.9219	11.9581	11.3068	12.6007	12.4493	11.7003	11.1377	12.4239	11.5179	12.1936	11.5716	12.1258	11.915	11.2031	11.4999	11.4255	11.4397	11.0977	12.1092	11.6711	12.1299	12.2239	13.0022
	cg14057644	0.83874	0.825244	0.789752	0.810467	0.859885	0.815872	0.778661	0.855218	0.764567	0.837848	0.783198	0.749602	0.78077	0.816917	0.788501	0.758479	0.839704	0.843465	0.786959	0.854221	0.816431	0.761051	0.767184	0.81863	0.852213	0.895654	0.894025	0.874933	0.849164	0.698097	0.909069	0.871787	0.863799	0.858177	0.859568	0.805562	0.852929	0.833662	0.876438	0.867152	0.90796	0.826751	0.825715	0.887107	0.767058	0.847028	0.84889	0.845845
	cg19246076	0.923859	0.916312	0.850357	0.895035	0.932552	0.933569	0.934439	0.950934	0.927184	0.919946	0.913415	0.911475	0.913118	0.915554	0.931871	0.891334	0.932195	0.938002	0.917419	0.876988	0.931881	0.892879	0.924131	0.913195	0.927676	0.91102	0.93526	0.891454	0.929597	0.891013	0.940726	0.91657	0.908623	0.922004	0.924562	0.916481	0.916203	0.895949	0.905629	0.911875	0.899164	0.895552	0.920191	0.928654	0.944279	0.921324	0.924941	0.906884
	ch.11.2683828R	0.0900885	0.149016	0.0917298	0.106708	0.098496	0.0880305	0.0752713	0.181284	0.114128	0.0631917	0.105023	0.164193	0.139987	0.160978	0.183042	0.0922295	0.12207	0.11628	0.129827	0.0853469	0.0827962	0.0771618	0.152712	0.0856717	0.0672742	0.166133	0.111091	0.0895134	0.0918032	0.0927928	0.133678	0.0959501	0.0648271	0.0776608	0.0866149	0.0771772	0.089936	0.0607238	0.0552109	0.0588169	0.124419	0.0729755	0.0735427	0.0640864	0.0852348	0.10833	0.131556	0.042653
	cg07101781	0.915631	0.925133	0.858724	0.835091	0.897674	0.839694	0.871266	0.906503	0.871833	0.840138	0.868923	0.897505	0.891512	0.922162	0.856168	0.891833	0.912438	0.901388	0.898224	0.841603	0.891607	0.854541	0.87042	0.883636	0.821262	0.9095	0.897329	0.84279	0.907993	0.862856	0.908626	0.861922	0.853969	0.884514	0.837021	0.86475	0.879501	0.841035	0.889707	0.833371	0.888261	0.858145	0.882586	0.865382	0.885582	0.849279	0.880768	0.862255
	cg25068347	0.692984	0.731715	0.634475	0.397104	0.621118	0.493341	0.510295	0.610125	0.650961	0.499476	0.6592	0.641269	0.682948	0.703662	0.701458	0.707715	0.690304	0.558214	0.678828	0.507615	0.614702	0.681727	0.683947	0.707002	0.486381	0.523804	0.574106	0.628733	0.6765	0.511224	0.550867	0.639489	0.436833	0.685445	0.529842	0.634162	0.475205	0.586179	0.695184	0.45984	0.667696	0.694115	0.759679	0.572647	0.529835	0.438763	0.530123	0.408432
	cg24662823	0.774627	0.798376	0.79603	0.650756	0.644717	0.6443	0.543125	0.754591	0.764174	0.643816	0.699489	0.719455	0.734528	0.848525	0.766635	0.650319	0.796195	0.753264	0.692925	0.524966	0.673599	0.780859	0.73255	0.685834	0.534716	0.755437	0.690829	0.785776	0.677036	0.514583	0.812354	0.726089	0.408663	0.751023	0.671519	0.693093	0.666429	0.744026	0.779286	0.600071	0.805329	0.639697	0.732185	0.682809	0.682114	0.68459	0.751049	0.472435
	cg02790372	0.88168	0.829519	0.767407	0.847047	0.884526	0.852638	0.889759	0.882722	0.868068	0.861628	0.785471	0.841297	0.84668	0.857578	0.852694	0.869826	0.882751	0.864931	0.868312	0.820942	0.851905	0.819704	0.797691	0.843236	0.931193	0.917336	0.902115	0.881658	0.911325	0.863966	0.897096	0.905127	0.894552	0.888438	0.866241	0.861447	0.911588	0.828586	0.861422	0.866909	0.87149	0.894892	0.910294	0.922088	0.878052	0.902353	0.904381	0.848562
	cg21695395	0.912382	0.921608	0.891891	0.826404	0.8891	0.86045	0.814171	0.908867	0.885568	0.783303	0.888906	0.908366	0.910274	0.932114	0.940634	0.907071	0.921416	0.899456	0.929253	0.725135	0.893555	0.889871	0.916849	0.884213	0.789767	0.893988	0.906143	0.90239	0.921742	0.805397	0.927602	0.913668	0.822523	0.890696	0.899215	0.890732	0.894601	0.853162	0.874959	0.847286	0.873717	0.91319	0.894078	0.871357	0.909668	0.892964	0.892933	0.767518
	cg26404422	0.184996	0.215028	0.131601	0.224137	0.196486	0.201461	0.404716	0.178111	0.149359	0.446379	0.215794	0.156484	0.223179	0.208015	0.148137	0.15859	0.226469	0.148837	0.106806	0.255368	0.176424	0.171108	0.218607	0.213674	0.281211	0.172615	0.200936	0.142882	0.222889	0.145229	0.175664	0.153556	0.193094	0.1395	0.302573	0.123454	0.171784	0.171326	0.156781	0.144223	0.176415	0.167303	0.191286	0.229823	0.210875	0.218393	0.153343	0.23245
	cg23514374	0.750685	0.775325	0.737466	0.572205	0.649848	0.59541	0.698166	0.832085	0.760528	0.565223	0.722861	0.718552	0.710889	0.777375	0.806532	0.729321	0.819615	0.815919	0.706101	0.297894	0.75402	0.747717	0.718035	0.692913	0.527657	0.752956	0.682937	0.738388	0.651713	0.432842	0.839499	0.747045	0.524871	0.723062	0.607675	0.641634	0.59084	0.730329	0.751334	0.661288	0.714387	0.639133	0.657787	0.694804	0.645876	0.652641	0.624283	0.421139
	cg23531640	0.0552929	0.0451305	0.0490616	0.0433741	0.0647561	0.0716128	0.045434	0.147408	0.0471543	0.0458415	0.0457645	0.0796921	0.0455192	0.0855567	0.0250691	0.0563597	0.0941876	0.0547801	0.0712714	0.0630322	0.0541948	0.0474125	0.0369843	0.0530504	0.0495691	0.0542799	0.0830326	0.0872638	0.0406815	0.0604782	0.0500262	0.0466651	0.056595	0.0617209	0.0487645	0.046972	0.0740459	0.0431803	0.0828106	0.0489456	0.0814411	0.0672122	0.095798	0.0747279	0.0769485	0.0791269	0.0607842	0.0331201
	cg08452327	0.355274	0.3567	0.371454	0.137266	0.286628	0.186796	0.103387	0.41276	0.318227	0.0686916	0.461512	0.443766	0.24296	0.450914	0.347443	0.268788	0.437934	0.311957	0.442254	0.107319	0.489893	0.392228	0.335942	0.262505	0.0751739	0.282522	0.278168	0.299031	0.249395	0.14538	0.42367	0.397799	0.0611189	0.46137	0.0980773	0.362736	0.344761	0.42281	0.451446	0.153127	0.344551	0.334003	0.449244	0.156403	0.225943	0.291772	0.414781	0.0966179
	cg11760500	0.662734	0.636531	0.68488	0.573831	0.636944	0.591668	0.532283	0.562166	0.693614	0.635301	0.621701	0.817933	0.531508	0.460437	0.753406	0.746892	0.644489	0.72173	0.695732	0.361333	0.680898	0.605675	0.776779	0.623978	0.625143	0.603393	0.606369	0.680513	0.616794	0.462858	0.678283	0.735898	0.482592	0.611211	0.566322	0.719614	0.586987	0.655979	0.695045	0.642213	0.652606	0.632334	0.663435	0.556155	0.646403	0.602347	0.559865	0.382575
Locus #1	cg26559804	0.123085	0.109036	0.138938	0.0690508	0.088648	0.0820563	0.0601114	0.24387	0.138303	0.0644811	0.1841	0.119111	0.146977	0.249936	0.124814	0.121635	0.340454	0.142489	0.202407	0.0536441	0.0853479	0.205666	0.0802314	0.173297	0.101557	0.18347	0.160162	0.26174	0.17512	0.14606	0.218509	0.151637	0.114733	0.24508	0.0868902	0.226298	0.241266	0.181407	0.341746	0.146229	0.253274	0.253895	0.42158	0.229521	0.203253	0.284742	0.257041	0.058866
	cg26503877	0.0936134	0.136737	0.136073	0.0795931	0.0437696	0.0519783	0.0489573	0.263785	0.201904	0.0411828	0.170346	0.107243	0.107051	0.247704	0.216602	0.147077	0.44812	0.125072	0.173897	0.0425943	0.0671247	0.16076	0.0502776	0.236492	0.0519433	0.0669171	0.0737804	0.284838	0.134804	0.0614957	0.0712333	0.093571	0.0402414	0.173288	0.0445192	0.108415	0.0849354	0.0951622	0.247764	0.0664706	0.136749	0.163583	0.229726	0.174881	0.174606	0.112062	0.145213	0.034356
	cg11588197	0.340965	0.5171	0.339213	0.150513	0.190222	0.202501	0.11114	0.399015	0.401075	0.240096	0.517641	0.285784	0.28277	0.55874	0.400669	0.280199	0.591769	0.336274	0.41745	0.148484	0.202485	0.443012	0.148844	0.5961	0.112294	0.242077	0.204864	0.478433	0.270811	0.118479	0.287284	0.346711	0.0850796	0.441929	0.113735	0.364923	0.325024	0.246066	0.470211	0.165174	0.418447	0.361765	0.496658	0.35978	0.312358	0.35613	0.425903	0.0659146
	cg01878462	0.0219148	0.0204502	0.0223898	0.0291989	0.0220453	0.0215253	0.0238282	0.0252394	0.0353902	0.0239605	0.022078	0.0270665	0.0225384	0.0213156	0.0254949	0.0191514	0.0252761	0.0263834	0.0223033	0.0224935	0.0267393	0.0354782	0.0202931	0.0216056	0.0285704	0.028354	0.0249261	0.03868	0.0269398	0.0266217	0.0243414	0.0253512	0.0302281	0.0212475	0.0224732	0.0237001	0.0232235	0.0440594	0.0399997	0.0347463	0.0240444	0.0323249	0.0280742	0.0258238	0.0251567	0.0263519	0.0320162	0.0213288
	cg14998713	0.0346553	0.027852	0.0455238	0.0331908	0.0330062	0.037887	0.0386648	0.0360179	0.0363867	0.0381938	0.04879	0.0277633	0.0263581	0.0300894	0.0531536	0.0388111	0.0299805	0.0364358	0.027052	0.0350619	0.0376437	0.0266578	0.0256025	0.0382046	0.0432323	0.0371605	0.0325077	0.0391231	0.033895	0.0368009	0.0330801	0.0515978	0.0429729	0.0558457	0.0529479	0.0477099	0.0381862	0.0857842	0.0734857	0.0658005	0.028929	0.0404814	0.0346432	0.0382909	0.0290417	0.0366656	0.0236419	0.036627
	cg18565473	0.0187196	0.0174408	0.122362	0.335053	0.0226757	0.0228092	0.0205814	0.0164138	0.132953	0.0156766	0.155594	0.0229283	0.0731238	0.0195841	0.180664	0.0148544	0.0281047	0.0177651	0.0171511	0.0144667	0.0158175	0.0309366	0.103863	0.0196792	0.0205955	0.0177135	0.0194711	0.017028	0.026345	0.0168876	0.0145213	0.0323189	0.0136829	0.0177897	0.0158732	0.0287184	0.0204272	0.0258612	0.0190582	0.0202455	0.0514422	0.0233274	0.0215978	0.104365	0.0194073	0.0620362	0.0193709	0.0203158
	cg03610000	0.0322475	0.0321982	0.0367832	0.0271445	0.0239476	0.0275081	0.0217955	0.0394438	0.0217048	0.0324871	0.024206	0.0236287	0.0218306	0.0160611	0.022261	0.0263435	0.0244662	0.0271227	0.029907	0.0333381	0.0251516	0.0252074	0.0307466	0.0288146	0.052839	0.0604143	0.0290815	0.0370678	0.0409526	0.0544644	0.0362506	0.038761	0.03322	0.0516306	0.0305369	0.0387298	0.0297844	0.0662306	0.0923425	0.0377424	0.0368505	0.047977	0.0537736	0.033782	0.0216179	0.0275718	0.0290848	0.020834
	cg11134155	0.0471508	0.0502379	0.0448462	0.0533512	0.0439406	0.0597372	0.0647037	0.0311598	0.0621168	0.0396779	0.0677143	0.0405757	0.0628745	0.034098	0.0856675	0.045496	0.0538874	0.0438393	0.0496349	0.0336328	0.0488567	0.0475979	0.0707645	0.0552317	0.0561521	0.0384125	0.0561061	0.0378878	0.0559729	0.0790811	0.051479	0.0482225	0.0442189	0.0484931	0.0373927	0.0410265	0.0414771	0.0297421	0.0409341	0.034319	0.0616322	0.0437628	0.0423152	0.0376975	0.0481659	0.0794697	0.0519626	0.0459997
	cg11861730	0.0340444	0.0368367	0.0354517	0.0367705	0.027631	0.0336409	0.0417868	0.0322897	0.0387556	0.0315661	0.0335949	0.0315449	0.0352297	0.0345984	0.0434589	0.0362495	0.04558	0.0331588	0.033251	0.033587	0.0379264	0.0376655	0.0394107	0.0349796	0.0324886	0.0335595	0.034799	0.0495164	0.0319227	0.0453477	0.0376935	0.0298369	0.0256855	0.0321693	0.033343	0.0253172	0.0292179	0.0376775	0.0379926	0.0392961	0.0425024	0.0389794	0.032246	0.038317	0.0319138	0.0426601	0.029063	0.0295186
	cg10679277	0.0637385	0.0803684	0.0897295	0.0844119	0.0746293	0.129	0.0725314	0.0769333	0.0777145	0.073693	0.105512	0.0982511	0.0865383	0.0800608	0.0983471	0.0764616	0.0571703	0.0682449	0.0625637	0.0471447	0.0809639	0.0750547	0.108953	0.0570411	0.0563613	0.0695403	0.0586651	0.0818091	0.0678801	0.065776	0.0786392	0.0619854	0.0724377	0.0734542	0.0562912	0.0609767	0.0611015	0.0921688	0.0627088	0.0549888	0.0636067	0.0635342	0.0558434	0.0513739	0.0386235	0.0427558	0.0344732	0.0406313
	cg03295554	0.33222	0.334247	0.280014	0.390582	0.453195	0.483791	0.640826	0.413484	0.369244	0.624913	0.427761	0.436258	0.309148	0.293575	0.356529	0.378226	0.409837	0.552789	0.440695	0.62914	0.250687	0.304111	0.474435	0.522042	0.615455	0.365825	0.447773	0.398948	0.4183	0.545613	0.398037	0.261007	0.644478	0.268557	0.535523	0.235353	0.652448	0.291611	0.287273	0.378002	0.347064	0.461395	0.369564	0.42665	0.433056	0.39463	0.402162	0.598344
	cg18531204	0.955666	0.939032	0.942276	0.930766	0.942108	0.913813	0.897191	0.952928	0.946239	0.919519	0.908403	0.939667	0.943851	0.944948	0.93763	0.936014	0.921471	0.94917	0.944232	0.89868	0.948577	0.927055	0.938848	0.948283	0.899348	0.949494	0.946642	0.923549	0.925232	0.931895	0.946598	0.922351	0.928174	0.946003	0.930202	0.898868	0.906925	0.915036	0.925086	0.913073	0.939587	0.935894	0.933252	0.917503	0.926739	0.917609	0.929347	0.875458
Locus #2	cg03963011	0.0639565	0.040448	0.0684188	0.0309257	0.0612634	0.0778204	0.0333536	0.0527319	0.0970226	0.0229687	0.0369524	0.0433724	0.0550412	0.0564845	0.108791	0.0577681	0.0514871	0.0404068	0.0448291	0.0367957	0.0395561	0.0665273	0.0583334	0.0594797	0.0410064	0.0554763	0.0823166	0.174927	0.0449148	0.0322972	0.0514247	0.0740572	0.0284884	0.0725527	0.0511118	0.0491757	0.0577853	0.0455951	0.0513263	0.0410516	0.0694736	0.0761283	0.0598303	0.086997	0.0491188	0.0484832	0.0401993	0.0251729
	cg25244476	0.029946	0.0226149	0.0243913	0.023608	0.0229061	0.0228917	0.0229879	0.0202057	0.0334497	0.0212595	0.0251582	0.0260698	0.0254765	0.0196841	0.0253624	0.0242816	0.0212879	0.0219817	0.0245919	0.029717	0.0221841	0.0183874	0.0259575	0.0283577	0.0244097	0.0227481	0.03549	0.030719	0.0228509	0.0243291	0.0312099	0.0214468	0.0220525	0.0218558	0.0200654	0.0193599	0.0250762	0.0278143	0.0301845	0.0261785	0.0272619	0.0227389	0.021403	0.0255769	0.0197486	0.0304339	0.0199112	0.0172527
	cg09915500	0.0513118	0.0364239	0.0478235	0.0558383	0.0551086	0.0590352	0.0325313	0.0417736	0.0773096	0.030365	0.0446327	0.0477955	0.0595717	0.0434541	0.0884864	0.0477467	0.0620794	0.0451647	0.0453782	0.0231938	0.0522338	0.035779	0.0308897	0.0533711	0.0421626	0.0500964	0.061637	0.0902353	0.0424139	0.0282207	0.059446	0.0463353	0.0380163	0.0520849	0.034852	0.0412565	0.0507655	0.061302	0.0772606	0.0699936	0.0696463	0.0525164	0.0595517	0.0343779	0.0394563	0.0519319	0.0415557	0.0240046
	cg23774988	0.448245	0.0637539	0.138468	0.147024	0.130805	0.149943	0.0628588	0.0724238	0.121015	0.0597629	0.0624453	0.10117	0.0746834	0.0996679	NA	NA	0.237731	0.143558	0.140315	0.0904347	0.443257	0.121701	0.0799446	0.0927874	0.0735747	0.147405	0.115298	0.164038	0.096524	0.117497	0.2071	0.127068	0.0974816	0.115075	NA	0.108365	0.11212	0.149284	0.220073	0.17296	0.2112	0.375808	0.149578	0.128759	0.126948	0.171884	0.0910029	0.0573875
	cg01900413	0.187836	0.18037	0.215959	0.168122	0.11887	0.208135	0.0746916	0.214562	0.156722	0.0700411	0.180963	0.152495	0.263095	0.194135	0.278165	0.12997	0.31863	0.200392	0.255002	0.0471811	0.108928	0.286938	0.167031	0.237695	0.0483137	0.121114	0.180179	0.351927	0.122474	0.0580268	0.286444	0.108722	0.0778416	0.154345	0.069939	0.0946549	0.178474	0.182112	0.35533	0.143651	0.181612	0.216487	0.218963	0.236698	0.176627	0.195511	0.158026	0.0400434
	cg24065451	0.920008	0.910006	0.954967	0.802415	0.879581	0.923907	0.637237	0.941375	0.932138	0.588788	0.905961	0.915186	0.944087	0.957143	0.967121	0.881984	0.953463	0.919018	0.89127	0.557043	0.934062	0.945478	0.900547	0.888976	0.475965	0.890678	0.803034	0.877222	0.844262	0.363639	0.943877	0.923739	0.419685	0.921062	0.641666	0.917976	0.826625	0.86101	0.882912	0.727054	0.895403	0.893123	0.909029	0.816777	0.837656	0.834064	0.902345	0.350858
	cg14718848	0.892087	0.935222	0.875478	0.834091	0.920864	0.832634	0.716392	0.930255	0.858861	0.690644	0.918717	0.908582	0.883085	0.897732	0.905354	0.876051	0.921206	0.941198	0.937548	0.760511	0.908094	0.904716	0.902033	0.889873	0.786745	0.877232	0.913501	0.884974	0.879047	0.782034	0.942492	0.904037	0.627901	0.885746	0.837594	0.743877	0.839964	0.90537	0.887333	0.861998	0.925301	0.8542	0.865195	0.835617	0.832845	0.913741	0.909426	0.688528
	cg08458745	0.394692	0.354223	0.455858	0.515564	0.514612	0.444252	0.600272	0.399491	0.363909	0.540914	0.400806	0.40185	0.375159	0.428488	0.298829	0.398187	0.348548	0.465575	0.3566	0.668547	0.341029	0.350067	0.413686	0.433274	0.567727	0.443754	0.497614	0.357489	0.441991	0.611102	0.416551	0.327515	0.612015	0.301382	0.550487	0.30523	0.411523	0.327899	0.344164	0.439631	0.426226	0.396443	0.326847	0.435208	0.467615	0.425585	0.356469	0.657456
	cg11552868	0.627734	0.672638	0.716248	0.563341	0.69282	0.632729	0.422019	0.617121	0.674198	0.426079	0.706594	0.745792	0.628148	0.799343	0.705587	0.652074	0.732623	0.657506	0.652528	0.370971	0.652799	0.661541	0.62499	0.580293	0.459218	0.593411	0.583678	0.596928	0.625227	0.421272	0.767354	0.699629	0.385053	0.748093	0.512913	0.652785	0.552988	0.681202	0.751022	0.57332	0.571436	0.677914	0.69347	0.494665	0.592145	0.663674	0.592024	0.33156
	cg25578781	0.254626	0.358158	0.328017	0.253526	0.319923	0.268193	0.120133	0.312073	0.40257	0.220851	0.372676	0.451548	0.451595	0.302008	0.34051	0.235885	0.319228	0.397187	0.25162	0.14912	0.265377	0.355184	0.332779	0.377958	0.106285	0.198373	0.235064	0.417374	0.186681	0.286625	0.464045	0.327858	0.0870004	0.365238	0.199065	0.213559	0.23455	0.30498	0.377214	0.235743	0.310081	0.317066	0.230225	0.169233	0.142662	0.163644	0.221699	0.10049
	cg00320216	0.904586	0.889953	0.90046	0.889983	0.913197	0.859796	0.873611	0.896817	0.899305	0.849736	0.889671	0.898976	0.885334	0.906403	0.89723	0.883145	0.899915	0.892983	0.921931	0.87852	0.905667	0.902326	0.876241	0.896966	0.880408	0.910214	0.901653	0.881724	0.898257	0.873441	0.901517	0.899091	0.885228	0.899661	0.864203	0.858117	0.910553	0.871676	0.870677	0.825748	0.890849	0.893484	0.911822	0.887124	0.910376	0.900154	0.913333	0.868097
	cg15555017	0.475174	0.526844	0.514597	0.523446	0.546611	0.554875	0.595516	0.48667	0.368291	0.586135	0.574115	0.547417	0.471166	0.560359	0.344016	0.526676	0.557097	0.547542	0.470115	0.591558	0.4327	0.476031	0.498355	0.573823	0.528763	0.536107	0.629685	0.541151	0.503688	0.580898	0.580947	0.433724	0.560306	0.517258	0.48699	0.392245	0.609196	0.415739	0.50842	0.576737	0.587794	0.587305	0.395729	0.574332	0.543104	0.499761	0.430873	0.48185
	cg10290679	0.313144	0.157173	0.300497	0.32111	0.331916	0.394096	0.50699	0.244126	0.19808	0.595452	0.236367	0.342482	0.237614	0.208936	0.130142	0.131946	0.191884	0.325647	0.196845	0.271679	0.174057	0.162365	0.229766	0.297913	0.453773	0.291716	0.376444	0.24991	0.257733	0.177105	0.181418	0.221937	0.349886	0.195271	0.391334	0.143634	0.299703	0.146511	0.210798	0.387718	0.285996	0.266596	0.17079	0.343931	0.287224	0.261291	0.320541	0.342608
	cg27078890	0.26716	0.112592	0.177018	0.256012	0.217684	0.351007	0.476171	0.177222	0.168324	0.526642	0.159742	0.227737	0.196758	0.163418	0.092326	0.141683	0.150712	0.17689	0.149753	0.184986	0.15202	0.142783	0.198009	0.299011	0.42074	0.222025	0.290562	0.231176	0.231559	0.125826	0.167826	0.15161	0.25445	0.146532	0.35923	0.125477	0.217218	0.154477	0.156329	0.278943	0.25184	0.19898	0.123032	0.344151	0.216401	0.191148	0.256637	0.166895
	cg21875114	0.478967	0.363992	0.530806	0.519293	0.541458	0.539182	0.684337	0.463824	0.464391	0.695891	0.498743	0.650977	0.59144	0.465417	0.451056	0.548684	0.455863	0.503016	0.460291	0.626306	0.441227	0.456321	0.494304	0.57828	0.588315	0.593632	0.560706	0.465027	0.490878	0.594383	0.44085	0.436703	0.649946	0.460249	0.564269	0.337442	0.509421	0.411836	0.455239	0.526781	0.497559	0.527942	0.483283	0.559202	0.445278	0.411087	0.387138	0.529567
[truncated: 36 more columns]

## Sheet: BRCA_Tumor
Sample ID	PROBE	TCGA-BH-A0H9-01A-11D-A10P-05	TCGA-BH-A0HB-01A-11D-A10P-05	TCGA-BH-A0B3-01A-11D-A10P-05	TCGA-BH-A0GZ-01A-11D-A10P-05	TCGA-BH-A0H7-01A-13D-A10P-05	TCGA-BH-A0B9-01A-11D-A10P-05	TCGA-BH-A0GY-01A-11D-A10P-05	TCGA-BH-A0HX-01A-21D-A10P-05	TCGA-AO-A03L-01A-41D-A10P-05	TCGA-A7-A0D9-01A-31D-A10P-05	TCGA-AO-A0JC-01A-11D-A10P-05	TCGA-AO-A0JL-01A-11D-A10P-05	TCGA-BH-A0BJ-01A-11D-A10P-05	TCGA-BH-A0H0-01A-11D-A10P-05	TCGA-B6-A0RI-01A-11D-A10P-05	TCGA-AO-A0JB-01A-11D-A10P-05	TCGA-BH-A0E1-01A-11D-A10P-05	TCGA-A2-A0EU-01A-22D-A10P-05	TCGA-AO-A0JI-01A-21D-A10P-05	TCGA-B6-A0IK-01A-12D-A10P-05	TCGA-BH-A0DK-01A-21D-A10P-05	TCGA-AO-A0JM-01A-21D-A10P-05	TCGA-BH-A0AW-01A-11D-A10P-05	TCGA-B6-A0RG-01A-11D-A10P-05	TCGA-BH-A0E0-01A-11D-A10P-05	TCGA-BH-A0HF-01A-11D-A10P-05	TCGA-BH-A0H6-01A-21D-A10P-05	TCGA-AO-A0JE-01A-11D-A10P-05	TCGA-BH-A0B8-01A-21D-A10P-05	TCGA-BH-A0HY-01A-11D-A10P-05	TCGA-BH-A0DS-01A-11D-A10P-05	TCGA-BH-A0E2-01A-11D-A10P-05	TCGA-AO-A0JA-01A-11D-A10P-05	TCGA-B6-A0RE-01A-11D-A10P-05	TCGA-AO-A0JF-01A-11D-A10P-05	TCGA-A8-A08O-01A-21D-A10P-05	TCGA-BH-A0C0-01A-21D-A10P-05	TCGA-BH-A0BM-01A-11D-A10P-05	TCGA-AO-A0JD-01A-11D-A10P-05	TCGA-A2-A0CT-01A-31D-A10P-05	TCGA-A2-A0SX-01A-12D-A10P-05	TCGA-AR-A0TQ-01A-11D-A10P-05	TCGA-BH-A0BC-01A-22D-A10P-05	TCGA-B6-A0RM-01A-11D-A10P-05	TCGA-AR-A0TV-01A-21D-A10P-05	TCGA-A2-A0ST-01A-12D-A10P-05	TCGA-AR-A0TX-01A-11D-A10P-05	TCGA-A1-A0SJ-01A-11D-A10P-05
Ets1 expression		9.92506	10.5175	11.7453	10.85	10.9142	11.9548	10.7472	11.0343	10.6675	10.7092	14.0218	11.4498	11.4559	10.3876	10.2667	10.4837	11.117	10.4655	10.6212	10.5759	12.7179	10.9379	12.0999	10.4683	10.0375	11.4537	10.7414	11.5286	10.8031	10.7464	10.8335	10.7017	11.4621	11.7466	12.0369	10.7289	11.1369	10.9734	10.0413	10.5064	11.9266	11.4372	11.7889	9.10474	10.4531	12.3144	11.6239	11.38
	cg14057644	0.258225	0.489517	0.892459	0.257755	0.270241	0.889476	0.385064	0.604585	0.639828	0.27368	0.865939	0.892366	0.594789	0.387745	0.268141	0.235918	0.861848	0.313336	0.345918	0.734707	0.688989	0.238715	0.527987	0.31101	0.734202	0.489437	0.581785	0.626032	0.243943	0.210097	0.432096	0.681029	0.41439	0.856041	0.636544	0.309341	0.772332	0.394684	0.727892	0.550507	0.873057	0.624524	0.67423	0.277049	0.550258	0.917762	0.751578	0.539537
	cg19246076	0.440214	0.880519	0.952327	0.6415	0.58537	0.951677	0.498151	0.559893	0.589921	0.359963	0.897872	0.942111	0.774796	0.379804	0.412103	0.38141	0.909899	0.646887	0.400714	0.932715	0.754704	0.473316	0.628233	0.290631	0.750633	0.776218	0.673248	0.705101	0.332298	0.426154	0.557322	0.559814	0.659902	0.93177	0.789032	0.513366	0.873688	0.635209	0.652832	0.879792	0.924135	0.722347	0.738517	0.836106	0.925216	0.931343	0.693555	0.853789
	ch.11.2683828R	0.0417402	0.0559308	0.120603	0.046625	0.0804391	0.0651785	0.0423769	0.0758196	0.0641365	0.0383552	0.0432588	0.204789	0.058435	0.0470073	0.0443581	0.0382218	0.14593	0.0457472	0.0389916	0.0464287	0.045448	0.0541315	0.0446422	0.063082	0.0914366	0.0776792	0.064474	0.0504467	0.0587331	0.058044	0.0624953	0.0836452	0.0827874	0.107176	0.0900241	0.0644789	0.0334743	0.0401766	0.0819553	0.0631743	0.0620934	0.0467965	0.0823326	0.0709559	0.0888086	0.0466531	0.0486301	0.0792918
	cg07101781	0.355517	0.63033	0.870396	0.604332	0.415496	0.762413	0.483098	0.381233	0.51362	0.292778	0.600923	0.89927	0.641976	0.311338	0.35046	0.318096	0.907092	0.443874	0.537689	0.862536	0.705124	0.580268	0.419283	0.303762	0.605899	0.539903	0.519275	0.584786	0.290831	0.319554	0.512128	0.82614	0.523965	0.836924	0.685617	0.472217	0.610966	0.657104	0.47434	0.33229	0.795603	0.405324	0.732166	0.514354	0.370205	0.724696	0.7073	0.401886
	cg25068347	0.257656	0.579276	0.666231	0.731663	0.229569	0.299226	0.431279	0.223395	0.495762	0.281755	0.27155	0.899865	0.561438	0.530371	0.211288	0.251828	0.85317	0.110734	0.341908	0.737623	0.522641	0.201903	0.291625	0.178469	0.538442	0.442877	0.138183	0.502877	0.230543	0.220078	0.211036	0.632398	0.343501	0.527511	0.42475	0.323172	0.552669	0.559577	0.364277	0.586633	0.52013	0.275446	0.409467	0.325332	0.247449	0.365745	0.418791	0.735451
	cg24662823	0.235959	0.397555	0.804591	0.606711	0.408079	0.61822	0.445843	0.241525	0.400654	0.147529	0.585215	0.838554	0.658692	0.567713	0.193441	0.50779	0.88856	0.857076	0.354984	0.780918	0.4925	0.223132	0.419859	0.128182	0.534292	0.740217	0.563121	0.55561	0.198236	0.196107	0.323898	0.787833	0.35813	0.840325	0.67758	0.326898	0.630459	0.485243	0.405116	0.928606	0.743319	0.311202	0.695141	0.845199	0.3188	0.690199	0.364737	0.814884
	cg02790372	0.270086	0.501397	0.900019	0.450563	0.48918	0.883863	0.384682	0.467359	0.586478	0.276123	0.824295	0.824972	0.675899	0.3237	0.25618	0.311593	0.885895	0.223597	0.512622	0.711585	0.78135	0.4597	0.373783	0.336478	0.625964	0.660313	0.40149	0.67027	0.351387	0.425926	0.557724	0.452375	0.44854	0.850325	0.687609	0.429851	0.74097	0.440872	0.585018	0.563194	0.890399	0.457234	0.699852	0.812418	0.587812	0.850213	0.612646	0.76636
	cg21695395	0.405698	0.58482	0.905845	0.590868	0.521378	0.805196	0.497074	0.442081	0.673667	0.575998	0.662105	0.900421	0.750521	0.261916	0.417038	0.617844	0.906654	0.512955	0.824166	0.890097	0.620225	0.49102	0.391976	0.34011	0.685194	0.670918	0.673295	0.65382	0.295471	0.558135	0.523823	0.869831	0.655013	0.941727	0.81735	0.822336	0.795649	0.737276	0.642635	0.256171	0.855366	0.464834	0.745745	0.480161	0.446518	0.719129	0.866454	0.513562
	cg26404422	0.10393	0.211327	0.160572	0.128407	0.116178	0.135964	0.129321	0.162927	0.189854	0.12605	0.133106	0.156653	0.117491	0.154264	0.108103	0.141543	0.108067	0.083036	0.169736	0.219809	0.182926	0.104083	0.147917	0.220222	0.217006	0.174598	0.123808	0.175511	0.169237	0.210272	0.177736	0.159305	0.221764	0.159468	0.256441	0.165705	0.218417	0.107618	0.191567	0.18965	0.174189	0.12429	0.180132	0.112615	0.208513	0.147424	0.166502	0.168129
	cg23514374	0.220154	0.26902	0.50016	0.842119	0.282195	0.386727	0.23621	0.200206	0.525847	0.120665	0.561962	0.166264	0.5017	0.138751	0.20993	0.291567	0.687503	0.521422	0.412544	0.859244	0.67137	0.345587	0.27346	0.123986	0.321699	0.370725	0.27085	0.404271	0.145663	0.190324	0.484132	0.590772	0.494915	0.541573	0.403195	0.323567	0.652408	0.383612	0.414871	0.563736	0.667239	0.41322	0.540181	0.768304	0.251503	0.622525	0.348785	0.519182
	cg23531640	0.0760454	0.0616114	0.121971	0.0904495	0.0420847	0.401743	0.0410473	0.0412061	0.0951766	0.0488274	0.113399	0.0494469	0.218652	0.0485976	0.0435099	0.0426847	0.0374852	0.0530268	0.0854992	0.0694754	0.197451	0.0557186	0.0677857	0.0414064	0.0599371	0.0456958	0.0443071	0.068747	0.0467626	0.0403249	0.0642233	0.0484112	0.0478298	0.0917046	0.0418799	0.0325034	0.25645	0.0479956	0.0655248	0.051372	0.136135	0.07818	0.0916303	0.0550314	0.0848458	0.188594	0.0819337	0.045247
	cg08452327	0.0842868	0.178763	0.0782055	0.128431	0.110495	0.211593	0.0847021	0.0540731	0.112905	0.0483605	0.0612191	0.180793	0.138947	0.165429	0.0721663	0.102875	0.0859179	0.0539069	0.0623484	0.123397	0.121371	0.064748	0.0706487	0.0810966	0.0751828	0.102551	0.0683605	0.0790146	0.097759	0.0978299	0.189173	0.0984582	0.0941847	0.150871	0.0791512	0.161702	0.0815117	0.118365	0.0879592	0.105408	0.0895425	0.057012	0.101928	0.0679331	0.106188	0.121031	0.0606746	0.0734316
	cg11760500	0.127624	0.437502	0.446232	0.245252	0.329078	0.186606	0.339111	0.183668	0.412029	0.228902	0.48098	0.389662	0.425377	0.185529	0.263879	0.186369	0.638423	0.677685	0.686711	0.613023	0.431877	0.258416	0.135603	0.158511	0.328501	0.398486	0.21538	0.424584	0.115112	0.227071	0.660454	0.385566	0.41465	0.368874	0.283639	0.367791	0.408852	0.424816	0.250044	0.332942	0.319313	0.540658	0.39198	0.650587	0.837847	0.50495	0.363157	0.665485
Locus #1	cg26559804	0.543314	0.388322	0.053336	0.214373	0.0622819	0.0571419	0.189329	0.102615	0.422636	0.603909	0.0810531	0.0781537	0.621064	0.103688	0.153051	0.236019	0.660155	0.34839	0.86849	0.453007	0.1183	0.0960378	0.199148	0.0746808	0.371119	0.538202	0.760668	0.279356	0.150833	0.230497	0.274958	0.469103	0.338279	0.0890864	0.282122	0.343352	0.0638772	0.414162	0.0614632	0.729584	0.150045	0.145208	0.293705	0.316407	0.611406	0.0684048	0.247275	0.458014
	cg26503877	0.392629	0.513806	0.036326	0.752432	0.0499619	0.0336614	0.698208	0.167136	0.506571	0.416713	0.082434	0.0362927	0.614281	0.0583928	0.0643303	0.791979	0.553337	0.538983	0.868466	0.49585	0.477847	0.646266	0.360692	0.059012	0.455893	0.549915	0.86171	0.369955	0.618659	0.511393	0.683322	0.580825	0.400333	0.0348219	0.270847	0.639541	0.0426243	0.720823	0.0525116	0.870376	0.0568498	0.355123	0.0489955	0.0667954	0.633605	0.0409316	0.430235	0.667177
	cg11588197	0.812754	0.744152	0.111543	0.251547	0.353491	0.108055	0.4021	0.150768	0.539836	0.224913	0.245322	0.10793	0.825537	0.160917	0.439473	0.668032	0.67424	0.532515	0.90149	0.570889	0.255294	0.584759	0.449475	0.239746	0.762583	0.758793	0.638331	0.120593	0.64574	0.253471	0.38665	0.348765	0.195042	0.158659	0.575422	0.113539	0.234563	0.788139	0.119324	0.883087	0.195178	0.305729	0.176901	0.168423	0.851272	0.0916346	0.512444	0.555122
	cg01878462	0.0293375	0.0324033	0.026356	0.0441158	0.0171629	0.0202109	0.218409	0.024564	0.0409237	0.0410173	0.0173884	0.0198852	0.0319515	0.0384293	0.0188515	0.0288871	0.0191362	0.0232846	0.138893	0.457128	0.0363914	0.250256	0.0823199	0.0240743	0.0470489	0.0212828	0.0192514	0.0374801	0.0293297	0.167253	0.424627	0.0398293	0.0354437	0.0189705	0.0218638	0.028891	0.479039	0.0235359	0.0194871	0.0752024	0.0307225	0.292058	0.0276885	0.0260981	0.0263297	0.0204393	0.0286079	0.0297796
	cg14998713	0.0568297	0.444177	0.0288175	0.553611	0.501734	0.0282262	0.0351205	0.241888	0.65289	0.0593272	0.032293	0.0322404	0.140649	0.775248	0.158024	0.555844	0.0668653	0.140096	0.56047	0.171885	0.370034	0.715944	0.391	0.101357	0.109875	0.0419631	0.0371115	0.239882	0.540768	0.729681	0.72315	0.584151	0.368004	0.0247906	0.0321501	0.0745775	0.202916	0.0368985	0.0443349	0.344037	0.0444306	0.386931	0.229674	0.348685	0.480428	0.0343963	0.0375981	0.703438
	cg18565473	0.0211888	0.490802	0.0181615	0.611484	0.325743	0.0192966	0.0164293	0.453973	0.56551	0.0476815	0.176568	0.0151974	0.0831776	0.0219942	0.682415	0.409234	0.0184156	0.459103	0.672081	0.150293	0.375926	0.477389	0.431604	0.0745082	0.0196873	0.0205396	0.018488	0.429886	0.553022	0.458703	0.514688	0.613042	0.35736	0.0159886	0.243722	0.0903038	0.314187	0.0149498	0.0255325	0.48253	0.0171493	0.531672	0.346425	0.711736	0.578852	0.015495	0.182848	0.573533
	cg03610000	0.0274842	0.0411696	0.0153073	0.0471115	0.0224395	0.0274558	0.0170933	0.0275705	0.112694	0.0225383	0.0246513	0.0217795	0.0328652	0.0309816	0.0281257	0.0260809	0.020215	0.023417	0.247027	0.172504	0.156279	0.294302	0.0218433	0.030158	0.0279123	0.0186308	0.0193645	0.0616479	0.0293942	0.407489	0.210337	0.215077	0.0149229	0.0190774	0.0200949	0.0269759	0.0606977	0.0194389	0.0161626	0.0284072	0.0316337	0.030595	0.0407699	0.0293443	0.0582999	0.035424	0.025176	0.0861169
	cg11134155	0.0517073	0.163307	0.0440221	0.432849	0.03753	0.0491239	0.0546551	0.357532	0.45584	0.0467799	0.0482478	0.0319572	0.0446645	0.0401418	0.0816321	0.0612253	0.0380887	0.0653866	0.2175	0.329538	0.392019	0.557075	0.0635403	0.0987141	0.0501056	0.0302093	0.0496311	0.35052	0.2518	0.588464	0.460563	0.419835	0.100833	0.0358316	0.0399251	0.0363566	0.172746	0.0462371	0.0814756	0.48336	0.0310352	0.491165	0.0492133	0.0440924	0.421301	0.0350569	0.0539076	0.071247
	cg11861730	0.0353493	0.123092	0.0354418	0.380311	0.0491716	0.0329344	0.0294864	0.059807	0.108429	0.0326558	0.0669437	0.0412778	0.0515306	0.04772	0.0816735	0.0518371	0.029653	0.043097	0.186221	0.278823	0.119381	0.106482	0.0684995	0.04546	0.108434	0.0306212	0.0357074	0.227534	0.26977	0.547564	0.346689	0.222033	0.104315	0.0358742	0.0370243	0.0581474	0.0439028	0.0318315	0.037832	0.483573	0.0404499	0.233993	0.0520457	0.041741	0.479493	0.0383117	0.038032	0.331449
	cg10679277	0.113414	0.1482	0.0512376	0.587036	0.0906536	0.0582605	0.0531272	0.111192	0.595474	0.0796001	0.141294	0.0935968	0.0725277	0.169868	0.609977	0.156264	0.0844624	0.112523	0.63012	0.311398	0.41643	0.647593	0.310255	0.125008	0.20823	0.0758978	0.0701623	0.284676	0.302085	0.782675	0.817281	0.690692	0.571152	0.0924223	0.0500665	0.362265	0.150962	0.0619113	0.0936158	0.897536	0.0756499	0.63461	0.0810247	0.0863513	0.637482	0.0679145	0.0602764	0.120579
	cg03295554	0.127339	0.315757	0.355109	0.296112	NA	0.368668	0.320022	0.28114	0.226794	0.234258	0.380402	0.444403	0.161038	0.26502	0.219534	0.259487	0.290374	0.219141	0.360734	0.43863	0.287227	0.304718	0.282106	0.326142	0.448332	0.350422	0.330153	0.182582	0.255916	0.372859	0.231074	0.519756	0.307869	0.212552	0.324041	0.221055	0.365738	0.307942	0.304748	0.331179	0.455197	0.267286	0.369689	0.229866	0.4426	0.416821	0.312651	0.378058
	cg18531204	0.367892	0.844837	0.964022	0.750016	0.42785	0.955329	0.536723	0.464036	0.594874	0.29098	0.858555	0.939933	0.676569	0.342165	0.316942	0.316897	0.719054	0.415838	0.919719	0.936531	0.645633	0.430771	0.511797	0.25531	0.734869	0.642542	0.427714	0.698722	0.265046	0.376825	0.464079	0.907651	0.563545	0.957568	0.75351	0.52743	0.94336	0.607668	0.610643	0.416364	0.954515	0.53083	0.659839	0.592689	0.929855	0.946526	0.823693	0.745204
Locus #2	cg03963011	0.0532235	0.180682	0.294946	0.0784475	0.0408812	0.117109	0.0488201	0.0332511	0.32968	0.0299459	0.105117	0.691454	0.122187	0.0278468	0.0288343	0.0259403	0.076016	0.28797	0.67968	0.35708	0.350013	0.576692	0.130379	0.0265766	0.278576	0.0472632	0.0343174	0.200907	0.0259272	0.0726572	0.446957	0.21138	0.0567584	0.0414951	0.121331	0.0348255	0.385375	0.0823463	0.0645449	0.523966	0.169272	0.313999	0.100789	0.0915516	0.179166	0.175281	0.138752	0.412663
	cg25244476	0.0330464	0.0509751	0.292776	0.0423547	0.0289914	0.0434094	0.0250517	0.025599	0.0454245	0.026716	0.0208458	0.755013	0.0408255	0.0248248	0.0236364	0.0220302	0.0223256	0.0254894	0.173976	0.306277	0.191967	0.0843389	0.0410141	0.0301432	0.251035	0.0258451	0.0260434	0.318699	0.0375283	0.181128	0.0595308	0.163394	0.0254371	0.0212293	0.0358427	0.0256531	0.383796	0.0247486	0.0264228	0.0477715	0.0489299	0.0460843	0.0346014	0.0231667	0.449293	0.0795331	0.032664	0.580032
	cg09915500	0.0582047	0.123483	0.28628	0.189113	0.0520679	0.120981	0.049854	0.0730029	0.125657	0.0373789	0.118596	0.773578	0.0935916	0.0412092	0.0485116	0.0284869	0.0447608	0.0541144	0.131388	0.351597	0.293803	0.0633859	0.107204	0.0499693	0.329434	0.0583559	0.0493173	0.104034	0.0462362	0.0522325	0.118514	0.164889	0.0777431	0.0343101	0.0782443	0.0449791	0.136163	0.0636605	0.124191	0.221535	0.133393	0.0897346	0.140694	0.0433324	0.129552	0.154934	0.1076	0.0730201
	cg23774988	0.528506	NA	0.753054	0.54332	0.0832678	0.139489	0.577751	0.116633	0.404418	0.351004	0.313411	0.880477	0.39004	0.426379	0.173762	0.062283	0.593252	0.81822	0.809115	0.31689	0.494134	0.333961	0.436759	0.112212	0.527165	0.367151	0.62035	0.376455	0.932536	0.80037	0.58007	0.857171	0.143493	0.13307	0.344202	0.536118	0.511229	0.588309	0.135309	0.733811	0.162007	0.697203	0.189961	0.759775	0.923873	0.319419	0.309839	0.530035
	cg01900413	0.150316	0.25947	0.540843	0.732397	0.0830293	0.278976	0.463811	0.144021	0.280834	0.0638888	0.398136	0.790498	0.540256	0.0782889	0.0651038	0.0685997	0.69512	0.0920307	0.776913	0.483238	0.505953	0.122067	0.280831	0.0440219	0.466963	0.171824	0.0727945	0.392262	0.370845	0.314	0.313973	0.707629	0.0988582	0.303837	0.466956	0.0857057	0.509396	0.645641	0.243787	0.721033	0.257058	0.319414	0.165368	0.109639	0.204753	0.369959	0.364454	0.181847
	cg24065451	0.466692	0.803986	0.974701	0.511093	0.340719	0.971356	0.839479	0.461665	0.928138	0.829896	0.892131	0.970176	0.941122	0.253545	0.224554	0.340783	0.980403	0.962034	0.935727	0.91877	0.906016	0.810674	0.608753	0.117002	0.83209	0.866443	0.939078	0.792627	0.138752	0.267469	0.95996	0.915191	0.569246	0.885224	0.767909	0.551928	0.965782	0.957576	0.768674	0.965903	0.961401	0.867209	0.702565	0.660408	0.933954	0.961853	0.764389	0.942853
	cg14718848	0.279497	0.438379	0.873089	0.367874	0.399863	0.798703	0.622218	0.433385	0.508516	0.36416	0.653855	0.866518	0.593567	0.211523	0.266049	0.234185	0.792956	0.3122	0.766496	0.854682	0.57121	0.399114	0.401839	0.19827	0.578641	0.604321	0.289001	0.67083	0.263851	0.261336	0.367745	0.823496	0.58148	0.786394	0.575375	0.408479	0.628037	0.544818	0.501183	0.335871	0.835467	0.521371	0.539438	0.242771	0.40514	0.805358	0.792777	0.768875
	cg08458745	0.174457	0.290544	0.477067	0.249478	0.247111	0.199762	0.197842	0.282467	0.287116	0.288032	0.308999	0.172936	0.292261	0.187583	0.21572	0.164519	0.188882	0.217975	0.623936	0.611038	0.284301	0.274458	0.238442	0.123799	0.436097	0.347812	0.281199	0.300489	0.17595	0.208395	0.2123	0.241062	0.253195	0.189644	0.405321	0.266825	0.46432	0.280856	0.25835	0.179077	0.496755	0.241029	0.345043	0.250782	0.235396	0.289936	0.448087	0.284891
	cg11552868	0.252462	0.374468	0.769672	0.292097	0.234186	0.335376	0.343399	0.254159	0.359318	0.127653	0.628472	0.580486	0.485169	0.15249	0.168614	0.20936	0.635325	0.0948739	0.39485	0.727759	0.4583	0.206538	0.359948	0.146884	0.596693	0.56205	0.70211	0.418043	0.115933	0.16698	0.225709	0.442494	0.283589	0.748785	0.395178	0.282103	0.477222	0.399316	0.406233	0.0981386	0.748532	0.364875	0.408229	0.0800651	0.266757	0.580318	0.388026	0.289064
	cg25578781	0.155198	0.358403	0.582097	0.17411	0.312171	0.617131	0.14129	0.271129	0.276767	0.115871	0.55369	0.199368	0.151951	0.275932	0.106064	0.127314	0.218612	0.127734	0.586159	0.547618	0.297734	0.138359	0.348873	0.33585	0.348318	0.216424	0.14917	0.342108	0.214039	0.306374	0.410173	0.318163	0.211597	0.556763	0.259072	0.212654	0.44981	0.171172	0.561261	0.163527	0.598091	0.24529	0.232793	0.149336	0.296226	0.519161	0.222665	0.413325
	cg00320216	0.428683	0.574158	0.747436	0.378451	0.571564	0.880859	0.469385	0.408002	0.523376	0.345292	0.738732	0.866762	0.603254	0.384889	0.546755	0.399509	0.801676	0.591471	0.673864	0.864172	0.691663	0.351592	0.483359	0.383106	0.737478	0.761174	0.561694	0.700796	0.437066	0.501633	0.455681	0.425285	0.617321	0.693901	0.615071	0.669289	0.562663	0.637911	0.533389	0.48839	0.815034	0.517708	0.658449	0.295083	0.440854	0.677195	0.563485	0.47038
	cg15555017	0.311754	0.536567	0.699349	0.322983	0.337576	0.558035	0.382928	0.37443	0.51679	0.281612	0.700775	0.264102	0.576604	0.295372	0.499987	0.194613	0.266063	0.365626	0.42428	0.591506	0.544118	0.772453	0.443076	0.216489	0.473755	0.524068	0.242784	0.604178	0.312037	0.359903	0.457292	0.470192	0.460986	0.398651	0.592741	0.593758	0.537284	0.373064	0.531073	0.386138	0.730179	0.472549	0.549175	0.194613	0.391079	0.796214	0.508425	0.430078
	cg10290679	0.463514	0.512412	0.531329	0.219217	0.152123	0.429532	0.22807	0.274025	0.40349	0.0985668	0.898274	0.193299	0.262121	0.171764	0.122086	0.113379	0.118812	0.145444	0.412987	0.576168	0.770052	0.226989	0.450223	0.127371	0.371029	0.28394	0.594759	0.521987	0.157067	0.188888	0.249258	0.482516	0.319626	0.17381	0.269645	0.19752	0.717712	0.131087	0.429576	0.551905	0.589951	0.443472	0.461704	0.173369	0.408025	0.795435	0.502862	0.230347
	cg27078890	0.171415	0.49813	0.440526	0.187336	0.142732	0.458069	0.220057	0.22665	0.460366	0.0875101	0.843916	0.0903473	0.303083	0.159682	0.119508	0.114322	0.0678434	0.100204	0.186133	0.347033	0.516578	0.181104	0.445691	0.102977	0.462259	0.258784	0.0679423	0.633054	0.130527	0.122663	0.25353	0.212599	0.261735	0.172916	0.305421	0.154366	0.755293	0.133546	0.496301	0.152687	0.588997	0.434819	0.390413	0.148261	0.469743	0.727638	0.493986	0.296527
	cg21875114	0.21816	0.473766	0.679464	0.251825	0.248898	0.525039	0.436398	0.317332	0.440096	0.409091	0.906349	0.235503	0.313502	0.206047	0.215419	0.170429	0.158993	0.317724	0.895071	0.582829	0.582617	0.281142	0.425958	0.140405	0.556797	0.47261	0.47017	0.622667	0.196963	0.182534	0.419209	0.333148	0.538634	0.258649	0.444783	0.303596	0.710081	0.305846	0.460352	0.234496	0.72169	0.42064	0.509651	0.182045	0.320438	0.819709	0.488926	0.328009
[truncated: 695 more columns]
