# Supplementary material for: ETS1 Suppresses Tumorigenesis of Human Breast Cancer via Trans-Activation of Canonical Tumor Suppressor Genes
Source: Front Oncol. 2020 May 14;10:642. doi: 10.3389/fonc.2020.00642 (PMC7239993; doi:10.3389/fonc.2020.00642)
Supplement: Supplementary file 5 [file Table_5.XLSX]

## Sheet: Table S5. Gene Ontology of DEG
Term	Count	%	PValue	Genes
GO:0060337~type I interferon signaling pathway	9	5.20231	9.25398e-08	EGR1, IFIT3, IFIT2, IFIT1, OASL, IFITM2, OAS3, OAS1, GBP2
GO:0045071~negative regulation of viral genome replication	7	4.04624	1.3205e-06	IFIT1, OASL, IFITM2, OAS3, SLPI, OAS1, PARP10
GO:0007155~cell adhesion	16	9.24855	1.45014e-05	NRP2, KIAA1462, COL7A1, EGFL7, ITGA5, CD33, TNC, EFNB2, ITGB4, COL12A1, CNTNAP1, NEO1, GPNMB, ENG, SCARF1, CDH11
GO:0051607~defense response to virus	10	5.78035	1.65346e-05	IFIT3, IFIT2, TMEM173, IFIT1, OASL, IFITM2, F2RL1, OAS3, BNIP3, OAS1
GO:0001666~response to hypoxia	10	5.78035	2.29932e-05	PLAT, MUC1, EGR1, ETS1, TGFBR2, BNIP3, MMP14, ADORA1, ENG, SOD2
GO:0001525~angiogenesis	11	6.35838	3.04974e-05	NRP2, PIK3CG, FZD8, EGFL7, EREG, ITGA5, EFNA1, ROBO4, RAPGEF3, MMP14, ADAM8
GO:0048870~cell motility	5	2.89017	5.50995e-05	PHACTR1, ETS1, ITGB4, MMP14, ENG
GO:0009615~response to virus	8	4.62428	5.57951e-05	IFIT3, IFIT2, HYAL1, IFIT1, OASL, IFITM2, OAS3, OAS1
GO:0045766~positive regulation of angiogenesis	7	4.04624	0.000561109	HYAL1, ETS1, F3, TGFBR2, IL1B, RAPGEF3, ENG
GO:0008285~negative regulation of cell proliferation	12	6.93642	0.000822972	IFIT3, KISS1, NOTCH1, LZTS2, EREG, ETS1, CD33, PTH1R, IL1B, GPNMB, ADORA1, SOD2
