# Supplementary material for: ETS1 Suppresses Tumorigenesis of Human Breast Cancer via Trans-Activation of Canonical Tumor Suppressor Genes
Source: Front Oncol. 2020 May 14;10:642. doi: 10.3389/fonc.2020.00642 (PMC7239993; doi:10.3389/fonc.2020.00642)
Supplement: Supplementary file 6 [file Table_6.XLSX]

## Sheet: Table S6. List of TSGs
TSG (n=589)
TANK
SH2B3
CDH4
CDH5
TSPAN32
CDH13
CDH17
ABI2
RBM6
RBM5
TRIM13
CDK6
TOPORS
CTDSPL
SPRY2
CDKN1A
UBE4B
CDKN1C
CDKN2B
CDKN2C
MRVI1
CDO1
CITED2
DLC1
NDRG1
GNB2L1
ADARB1
YAP1
PGRMC2
CEBPA
CEBPD
KAT5
ARL6IP5
OLFM4
TXNIP
RASL10A
AHCYL1
PLK2
ZMYND11
IQGAP2
CFTR
BLCAP
BTG3
GLIPR1
CHD1
DNAJB4
ADAMTS8
PRDM5
PTPRT
PLA2G16
LZTS1
RASSF1
PTENP1
WIF1
RASSF8
PRKCDBP
POU6F2
GABARAP
CHUK
CYGB
SMYD4
FBXO32
UHRF2
LRRC3B
CMTM5
MIA2
TWIST2
CLU
LRIG3
JDP2
DCUN1D3
CNN1
PLK5
ACVR1C
KLF6
MAP3K8
PACRG
CLDN23
UNC5D
CREBBP
AMER1
ADPRH
TOM1L2
CTGF
PYHIN1
CTNND1
SIK1
PPM1L
SHISA3
CYB5A
DAB2IP
CYLD
DAB2
DACH1
BRINP1
DCC
DCN
DDB2
GADD45A
DDX3X
DEFB1
ZNF366
DFFA
DFNA5
ADAMTS18
ASXL1
SYNPO2
DLG1
DMBT1
DMD
DPH1
DPP4
DSC3
DUSP1
DUSP6
AGTR1
DUSP9
EDNRB
EEF1A1
EFNA5
EGR1
EGR2
AHR
EPHA2
AIF1
FLCN
EMP1
ZBTB7C
EPAS1
EPB41
EPHA3
EPHB6
ERBB4
EYA4
ESR2
ESRRB
ETS2
ETV6
EXT1
EXT2
EXTL2
EXTL3
EZH1
FABP3
FBLN1
USP12
FAT1
HEPACAM
FBXL13
NAPEPLD
GPC5
FHIT
FHL1
IKZF2
ZHX2
PLA2R1
SIRT2
TRIM32
FOXC1
USP33
PHLPP2
ZNF292
PDS5B
FOXO1
TRIM35
FOXO3
KIF1B
AKR1B1
EPB41L3
FLNA
KANK1
RHOBTB2
PHLPP1
CAMTA1
ATMIN
NEDD4L
SASH1
SYNM
SMCHD1
ARHGEF12
UFL1
DICER1
SIRT4
SIRT3
SIRT1
CCNDBP1
DAPK2
PHLDA3
SSBP2
TMEFF2
CADM1
FXN
ALOX15
ALOX15B
ALPL
CADM2
EBF3
BCL6B
SHPRH
CIZ1
GALR1
RCHY1
SGMS1
LRIG1
TES
GAS1
NKX2-8
FBXO25
EHF
LHX6
INTS6
LATS2
HBP1
GJA1
MLH3
FOXP1
DKK3
HSPB7
GPC3
PDCD4
RBMS3
RPS6KA6
GLI1
BIN1
RASSF3
KCNRG
ZFP82
RNF180
GPX3
HIPK2
GRIN2A
SETD2
BRD7
CTNNA3
GSN
GSTP1
GSTT1
GUCY2C
OSGIN1
GLTSCR2
ANXA1
EHD3
HIC1
HIVEP1
ANXA7
NR4A1
APAF1
APC
HPGD
HCAR2
IRF8
TMPRSS11A
ID4
IDH1
IFI16
IGF1
IGF2R
IGFBP3
IGFBP4
IGFBP5
FAS
CXCR2
ILK
IRF4
ITGA7
ITGB1
ITGB3
CD82
KIF7
ARG1
RASL11A
RHOB
RND3
LGALS7
LIFR
LLGL1
VWA5A
LOX
LRMP
LSAMP
LTF
ARNTL
MARCKS
SMAD2
SMAD4
MAL
MCC
MAP3K4
ACHE
FOXO4
MME
ASS1
MT1M
MT2A
MTAP
MXI1
MYH9
ZFHX3
ATF3
NDN
ATM
NEDD4
NF1
NF2
NFATC1
NFATC2
NFKB1
NGFR
NKX3-1
NNAT
NOTCH1
NOTCH2
NOV
NPAS2
NRF1
NTRK3
DDR2
NUP98
PAFAH1B1
G0S2
PARK2
PAX6
PCDHGC3
PCDH9
SH3GLB1
ING4
PLCE1
ZDHHC2
PAIP2
DCDC2
LIMA1
PDGFRL
SUFU
HECA
UIMC1
WWOX
PEG3
KDM3B
PF4
PGR
SERPINB5
PKD1
PLA2G2A
PLAGL1
PLCD1
LRP1B
PLD1
PML
2018-09-04
ERRFI1
ATR
ING3
EGLN1
PPARA
PPARG
IL17RD
RNF111
TET2
PPM1A
PINX1
PIWIL2
PPP2CB
PPP2R1B
PBRM1
PPP2R5C
VPS53
FBXW7
PPP3CC
MEG3
PRR5
PRKAA1
PRKAA2
WDR11
PRKAR1A
PRKCB
CACNA2D3
PRKCE
KDM3A
THSD1
AJAP1
MAPK10
PRODH
GKN1
PROX1
AZGP1
RPRM
KLK6
HTRA1
KLK10
TCEAL7
LXN
DUSP22
PRDM11
CTNNBIP1
ADAMTS9
PDSS2
RTN4
PTCH1
PTEN
PTGDR
NDRG2
MTUS1
HACE1
PCDH10
WDR48
ZBTB4
SCUBE2
PTPN11
PTPN13
CADM3
ANGPTL4
PTPRK
KMT2C
RAP1A
RARB
RB1
HIVEP3
KDM5A
RBBP8
RBL2
EDA2R
RNASEL
GAS5
ROBO1
RPA1
RPL5
BCR
RPL10
RPL11
RPS6KA2
S100A2
SAA1
SALL2
BCORL1
CEACAM1
CXCL12
SDHD
LRRC4
MAP2K4
SFRP1
SFRP4
SFRP5
CSMD1
RASSF10
CSRNP1
ANAPC1
CCDC136
SIAH1
BMP2
NDRG4
BMP4
WNK2
BMPR1A
BMPR2
SMARCA2
SOD2
BNIP3L
SOX15
SP100
SPTBN1
ST5
ST13
STAT3
STAT5A
ZFP36L2
TAGLN
KLF5
TAT
TBX5
TCEB3
TCF4
TCF7L2
TDGF1
LEFTY2
TGFBR2
TGFBR3
THBD
THRA
THRB
KLF10
TIMP3
TNFAIP3
NR2C2
TSC1
TTF1
HIRA
KDM6A
UVRAG
VIM
VSNL1
WNT5A
WNT11
ZFP36
ZBTB16
ZNF185
ZYX
PRDM2
BTG2
SEMA3B
DUSP26
AHNAK
IRX1
BHLHE41
FAT4
MCPH1
FBXO31
TFPI2
GGNBP2
PHC3
FAM188A
NR4A3
NCOA4
CXXC4
CUL5
SPRY4
MIA
AXIN2
SOX7
YPEL3
MARVELD1
RASSF4
FAM172A
SPARCL1
SRPX
PPP1R1B
ING5
RECK
RASAL1
C2orf40
CUL1
AFAP1L2
CAT
BEX2
TBRG1
TSLP
PIAS1
CAV1
PDLIM4
TP63
CBFA2T3
UNC5C
RUNX3
PTCH2
NUMB
EIF3F
CBL
PEA15
TNFSF12
DLK1
TNFRSF10B
TNFRSF10A
INPP4B
WISP3
TSC22D1
ALDH1A2
NR1I2
PER2
KRIT1
BCL10
SELENBP1
SOCS3
DOK2
STARD13
CLDN1
DIRAS3
LATS1
L3MBTL4
RASL10B
CABLES1
SCGB3A1
MOB1B
KLF4
COPS2
SLIT2
KL
ARHGAP29
ABCG2
RASAL2
LITAF
EI24
CXCL14
AKAP12
RASSF2
RNF144A
RB1CC1
NUAK1
SRGAP3
DLEC1
DMTF1
