# Supplementary material for: ETS1 Suppresses Tumorigenesis of Human Breast Cancer via Trans-Activation of Canonical Tumor Suppressor Genes
Source: Front Oncol. 2020 May 14;10:642. doi: 10.3389/fonc.2020.00642 (PMC7239993; doi:10.3389/fonc.2020.00642)
Supplement: Supplementary file 7 [file Table_7.XLSX]

## Sheet: Table S7. Overlap DEGs with TSG
Overlap DEG with TSG
ADAMTS9
G0S2
STAT5A
EGR1
L3MBTL4
TIMP3
GSN
NFATC2
AFAP1L2
ID4
TXNIP
TGFBR2
NOTCH1
SOD2
GADD45A
